# Supplementary material for: A general approach to protein folding using thermostable exoshells
Source: Nat Commun. 2021 Sep 29;12:5720. doi: 10.1038/s41467-021-25996-4 (PMC8481291; doi:10.1038/s41467-021-25996-4)
Supplement: Supplementary file 3 — Source Data [file 41467_2021_25996_MOESM3_ESM.xlsx]

## Sheet: Figure 1
	Fig 1a
		N/A
	Fig 1b
		a conotoxin	l conotoxin	rFasx	PLA2	GFPuv	HRP	rluc	FFL	HSA	AP	Omp2a	p53
				13.2349		8.24724	7.14298	5.88262	3.69717	4.62686	3.44712	3.05606	4.48831
				9.26851		10.7889	9.46189	7.36154	3.73083	4.0486	3.69873	4.40875	4.75458
				12.2816		6.4939	8.15713	4.84584	5.154	3.40555	2.80215	4.74819	3.97811
	Fig 1c
		a conotoxin	l conotoxin	rFasx	PLA2	GFPuv	HRP	rluc	FFL	HSA	AP	Omp2a	p53
		56.18	65.61	3.4	566.37	893.07	1420.17	2.583	9.46	1808.02	59.23	577.72	622.11
		7.31	5.99	0.441	29.77	81.228	189.76	0.335	1.02	311.11	3.978	78.93	63.65
	Fig 1d
		ratio tES:POI (uM)	a conotoxin		l conotoxin		FFL		HSA		rLuc		HRPc		GFPuv		rfasxiator		PLA2
		60:0	3827.56	348.2	127.49	48.53	0.087	0.1765	0.11511	1.95992	0.05973	0.01424	0.06	0.00668	0.812	0.07207	23.4094	4.26395	0.01283	0.000907377
		60:1					2.38333	0.25166	70.7807	5.60593	0.3665	0.0842	0.12125	0.01652	12.897	0.74696	43.4209	0.77864	0.39267	0.00961
		60:3					4.73333	0.1115	96.4083	6.85723	1.24575	0.30416	0.27375	0.01948	28.0215	0.7854	50.6578	0.90816	0.42267	0.00611
		60:5					7.28667	0.15503	130.921	4.26486	5.8775	1.30954	0.823	0.05608	43.89	0.88719	57.4942	1.13303	0.54833	0.00153
		60:8					7.51667	0.09609	130.796	8.63402	9.35	1.24732	1.30225	0.05087	69.6725	1.46929	66.7047	1.41786	0.65	0.02007
		60:10					7.64333	0.07572	130.857	9.32402	9.995	0.63799	1.57725	0.02388	77.9305	1.58386	72.9404	0.96452	0.81067	0.04455
		60:12									9.99	0.31	1.602	0.02277	77.865	1.36685	77.9748	0.91757	0.88967	0.03758
		60:15									9.9	0.919	1.61325	0.01941	79.003	1.67765	85.9839	0.90951	1.014	0.01833
		60:18															85.2402	1.32107	1.00167	0.01457
		60:20															85.4405	1.45207	1.01133	0.0365
		60:37.5	2.76985e+06	605108	1329.69	158.45
		60:75	3.87154e+06	815083	2369.77	129.87
		60:122.5	6.24997e+06	3.16947e+06	3420.28	286.22
		60:150	12995100	935831	2290.02	183.4
		60:225	10939200	949434	1742.02	139.56
		60:300	10215600	535152	1950.16	115.7
	Fig 1e
		tES-F116H(X)	a toxin		l toxin		r Fasciator		PLA2		GFPuv		HRP		rLuc		FFL		HSA		AP		Omp2a		p53
		+	93.7507	0.2025	95.2137	0.24018	92.6543	0.15734	98.446	0.11382	98.7907	0.2045	98.1797	0.4045	98.8637	0.27138	97.079	0.15679	98.7605	0.20565	98.886	0.20512	98.6331	0.15693	95.6881	0.26351
		+/-	95.4627	0.35947	97.104	0.098	94.6777	0.27195	94.2119	0.14665	95.3427	0.31314	95.0581	0.71314	94.6887	0.21385	98.3127	0.15734	94.6708	0.3592	95.429	0.15666	94.6606	0.79801	98.4967	0.40607
		-	98.0863	0.4569	92.9813	0.06004	98.209	0.05889	92.8144	0.12995	92.4747	0.21289	92.2489	0.61289	92.6696	0.25837	92.6923	0.2055	92.2886	0.2559	92.5573	0.15666	92.3319	0.10274	92.5259	0.52703
	Fig 1f
		ratio tES:POI (uM)	a conotoxin		l conotoxin		rFax		PLA2		GFPuv		HRPc		rLuc		FFL		HSA
		60:0	92.031	0.15679	92.69	0.253	92.106	0.103	92.2939	0.15266	92.7137	0.15635	92.3979	0.41412	92.5713	0.22979	92.0222	0.15652	92.1437	0.11893
		60:1					92.723	0.103	92.9109	0.15266	93.3623	0.1025	93.2859	0.10246	93.7303	0.1025	94.711	0.25787	94.1317	0.2055
		60:3					93.4087	0.15734	93.7161	0.16391	94.3183	0.21345	94.5839	0.15652	95.236	0.15679	97.1455	0.2133	96.1537	0.11893
		60:5					94.5747	0.1025	94.6642	0.10669	96.0937	0.15635	96.3941	0.15653	97.1183	0.1025	98.7605	0.20565	98.3127	0.15734
		60:8					95.6373	0.15734	95.3885	0.05069	97.4933	0.15635	97.6558	0.15996	98.008	0.15679	98.9306	0.15705	98.244	0.103
		60:10					96.8717	0.21385	97.244	0.30119	98.5863	0.1025	98.3725	0.25738	98.8637	0.27138	98.9991	0.11872	98.3127	0.11893
		60:12					97.489	0.15679	97.9241	0.1155	98.5177	0.35968	98.4434	0.21336	98.7953	0.15635
		60:15					98.209	0.05889	98.446	0.11382	98.7907	0.2045	98.341	0.25787	98.6927	0.25815
		60:18					98.2773	0.1025	98.2802	0.00286
		60:20					98.243	0.15679	98.3117	0.05938
		60:37.5	93.1943	0.1025	93.306	0.182
		60:75	94.289	0.05889	94.024	0.41
		60:122.5	95.3153	0.1569	94.64	0.231
		60:150	96.547	0.05889	95.153	0.193
		60:225	97.368	0.05889	96.18	0.207
		60:300	98.0863	0.1569	97.104	0.098
	Fig 1g
		cycle	TESF116H(-)		TES(+/-)		TES(+)
		1	12.61	2.9	12.32	2.55	13.5	2.34
		1.5	7.32	2.8	7.44	1.21	8.5	1.48
		2	11.87	3.1	12.98	1.9	13.3	1.97
		2.5	7.18	1.73	6.13	2.75	8.34	1.79
		3	12.1	1.9	13.1	3.42	13.45	1.94
		3.5	7.29	1.69	6.99	1.21	8.01	2.86
		4	12.07	2.3	12.43	1.77	13.33	1.29
		4.5	7.11	1.22	7.75	1.034	7.98	2.75
		5	11.93	2	11.85	1.84	14.6	1.05
		5.5	6.88	1.08	7.12	1.91	8.32	2.8
		6	11.75	1.9	11.82	1.95	13.81	3.35
		6.5	7.52	1.49	7.15	1.08	8.95	2.89
		7	12.05	1.9	11.37	2.88	13.07	1.85
		7.5	7.47	1.43	8.19	2.12	8.39	2.85
		8	11.94	2	13.7	3.76	12.98	2.25
		8.5	6.94	1.57	8.52	2.43	8.37	3.07
		9	11.82	2.73	13.93	2.85	13.36	2.08
		9.5	7.36	1.97	8.23	2.98	7.31	3.09
		10	12.21	2.61	12.54	2.99	13.3	2.67
		10.5	7.14	2.9	7.46	3.97	8.51	3.18

## Sheet: Figure 2
	Fig 2a-i
		a conotoxin (+)	a conotoxin (+-)	a conotoxin (-)	a conotoxin (alone)	l conotoxin (+)	l conotoxin (+-)	l conotoxin (-)	l conotoxin (alone)	rFasx (+)	rFasx (+-)	rFasx (-)	rFasx (alone)	PLA2 (+)	PLA2 (+-)	PLA2 (-)	PLA2 (alone)	GFPuv (+)	GFPuv (+-)	GFPuv (-)	GFPuv (alone)	HPRc (+)	HPRc (+-)	HPRc (-)	HPRc (alone)	rLuc (+)	rLuc (+-)	rLuc (-)	rLuc (alone)	FFL (+)	FFL (+-)	FFL (-)	FFL (alone)	HSA (+)	HSA (+-)	HSA (-)	HSA (alone)
		1.87143e+06	1.86904e+06	9.89349e+06	556375	49308100	117021000	229710	6.52192e+06	56.0474	73.7866	89.9122	37.2962	0.9975	0.44707	0.23686	0.09438	78091.8	46541.4	19256.8	715.474	1.60372	0.77973	0.13649	0.05194	10.3077	4.14443	1.35068	0.05468	6.90115	7.26085	1.40248	0.91664	108.25	58.7219	20.1559	10.3644
		1.49963e+06	3.17699e+06	10969800	665131	39181100	82888800	127027	8.99475e+06	52.2678	72.1151	87.8911	42.3502	1.14069	0.4493	0.23046	0.06292	79784.7	47932.2	19990.6	888.619	1.54585	0.80454	0.09339	0.06829	10.5716	5.44776	1.95037	0.04537	6.81497	7.11103	2.36931	1.05904	107.574	45.8315	17.9274	14.27
		1.67432e+06	2.98835e+06	9.78355e+06	418226	22209900	105781000	114069	6.77335e+06	52.4698	79.1546	92.4327	35.602	1.17022	0.41523	0.20589	0.07011	75915.1	49502.3	20906.3	831.907	1.58218	0.79172	0.11062	0.05977	9.1057	5.31781	1.70895	0.07914	5.92788	7.48813	1.31021	0.63432	116.94	48.0866	25.8347	9.89953
	Fig 2j-r
		a conotoxin (+)	a conotoxin (+-)	a conotoxin (-)	a conotoxin (alone)	l conotoxin (+)	l conotoxin (+-)	l conotoxin (-)	l conotoxin (alone)	rFasx (+)	rFasx (+-)	rFasx (-)	rFasx (alone)	PLA2 (+)	PLA2 (+-)	PLA2 (-)	PLA2 (alone)	GFPuv (+)	GFPuv (+-)	GFPuv (-)	GFPuv (alone)	GFPuv (alone-s)	HPRc (+)	HPRc (+-)	HPRc (-)	HPRc (alone)	rLuc (+)	rLuc (+-)	rLuc (-)	rLuc (alone)	rLuc (alone-s)	FFL (+)	FFL (+-)	FFL (-)	FFL (alone)	HSA (+)	HSA (+-)	HSA (-)	HSA (alone)
		18.1157	35.7266	81.7359	11.5931	49.6528	69.0553	7.89204	2.40272	1053.29	2871.65	4633.14	344.204	288.834	199.994	84.9202	15.0541	1.29495	0.76742	0.30541	0.0494	1.12443	230.123	158.977	33.1657	9.67343	182.482	90.8929	30.7258	13.139	203.16	134.339	132.757	52.5673	22.0656	1874.64	1453.46	762.327	481.967
		3.96241	38.3928	66.3846	6.22661	38.4002	67.0187	17.1642	0.8573	1381.36	2879.51	5577.62	267.576	318.058	202.799	103.736	14.3902	1.14275	0.72403	0.28882	0.04597	1.26239	215.546	170.841	31.3787	10.3258	201.87	106.558	31.84	9.8179	193.383	116.367	136.501	37.8777	20.0305	1942.83	1481.71	1001.47	719.048
		14.2746	33.0701	73.3137	14.8623	40.7007	81.6124	12.5707	3.17588	1009.84	3395.09	4937.06	369.151	309.057	175.157	83.4568	15.8693	1.08856	0.69929	0.31582	0.02958	1.07617	240.091	156.25	38.6374	11.9208	211.898	99.0996	37.0792	11.5228	180.476	111.008	123.272	53.1955	7.05644	2046.39	1168.05	966.374	601.94

## Sheet: Figure 3
	Fig 3
		N/A

## Sheet: Figure 4
	Fig 4b
		sAP(a)	sAP(a)	sAP(a)	sAP(a)	tES(+)-sAP	tES(+)-sAP	tES(+)-sAP	tES(+)-sAP	tES(+)-sAP(r)	tES(+)-sAP(r)	tES(+)-sAP(r)	tES(+)-sAP(r)	sAP	sAP	sAP	sAP
		0mM Zn	2mM Zn	4mM Zn	8mM Zn	0mM Zn	2mM Zn	4mM Zn	8mM Zn	0mM Zn	2mM Zn	4mM Zn	8mM Zn	0mM Zn	2mM Zn	4mM Zn	8mM Zn
		0.1012	0.1972	0.39131	0.21459	0.40304	0.78937	1.46477	0.94258	0.53145	1.25826	2.60648	2.39858	0.54587	1.35097	2.68236	2.20877
		0.09665	0.17908	0.28782	0.25455	0.45024	0.58189	1.49888	0.79624	0.59873	1.25861	2.60544	2.20607	0.5115	1.53258	2.63328	2.36632
		0.11615	0.21871	0.35986	0.25387	0.45373	0.80473	1.52135	0.65818	0.57882	1.31314	2.62507	2.12636	0.48764	1.51646	2.65536	2.30292
	Fig 4c
		sAP(a)	sAP(a)	sAP(a)	sAP(a)	tES(+)-sAP	tES(+)-sAP	tES(+)-sAP	tES(+)-sAP	tES(+)-sAP(r)	tES(+)-sAP(r)	tES(+)-sAP(r)	tES(+)-sAP(r)	sAP	sAP	sAP	sAP
		0mM Mg	1mM Mg	2mM Mg	4mM Mg	0mM Mg	1mM Mg	2mM Mg	4mM Mg	0mM Mg	1mM Mg	2mM Mg	4mM Mg	0mM Mg	1mM Mg	2mM Mg	4mM Mg
		0.14999	0.16191	0.29249	0.2046	0.57976	0.78606	1.44251	0.90256	1.27021	2.05081	2.39503	2.14045	1.2744	1.92295	2.60001	2.17977
		0.12495	0.22706	0.45244	0.16398	0.54441	0.63006	1.50205	0.84262	1.20511	2.09638	2.40908	1.69715	1.37183	2.20407	2.51488	1.87752
		0.15907	0.14404	0.29406	0.22542	0.48284	0.76488	1.54044	0.95881	1.32468	1.82681	2.43288	1.8414	1.29877	1.88999	2.55611	2.11572
	Fig 4d
		tES(+)F116H:sAP	tES(+)F116H:sAP	tES(+)F116H:sAP	tES(+)F116H:sAP	tES(+)F116H:sAP (release)	tES(+)F116H:sAP (release)	tES(+)F116H:sAP (release)	tES(+)F116H:sAP (release)
		0mM Zn	2mM Zn	4mM Zn	8mM Zn	0mM Zn	2mM Zn	4mM Zn	8mM Zn
		22360.1	23752.3	28999	33348.8	45179.3	55665.5	74643.8	75958.6
		23797.1	22641.4	31122.6	30353.3	43903.2	56302.7	74998.4	75857.9
		20989.8	24737.3	34243.5	34475	44487.5	55238.9	76135.8	74620.5
	Fig 4e
		tES(+)F116H:sAP	tES(+)F116H:sAP	tES(+)F116H:sAP	tES(+)F116H:sAP	tES(+)F116H:sAP (release)	tES(+)F116H:sAP (release)	tES(+)F116H:sAP (release)	tES(+)F116H:sAP (release)
		0mM Mg	1mM Mg	2mM Mg	4mM Mg	0mM Mg	1mM Mg	2mM Mg	4mM Mg
		24187.7	25054	30247.1	34366.4	65199.6	73091.1	75330.9	76131.8
		26176.4	28965.5	28987.1	30616.5	62719.7	70751.8	74446.5	76276.7
		21188.9	25861.5	29785.8	32197.1	66245.7	74669.1	76000.6	74800.5
	Fig 4f
		N/A
	Fig 4g
		tES(+)F116H:sAP	release	tES(+/-)F116H:sAP	release	tES(-)F116H:sAP	release
		1.49316	2.42917	0.93544	1.59135	0.56866	0.74717
		1.4466	2.39153	0.84212	1.5187	0.446	0.70261
		1.54524	2.41629	0.79113	1.52723	0.44515	0.80724
	Fig 4h
		tES(+)F116H:sAP (r)	tES(+/-)F116H:sAP (r)	tES(-)F116H:sAP (r)
		74047.4	59536.8	44234.7
		75016	57012.5	45782.1
		76714.6	58044.7	45805.2

## Sheet: Figure 5
	Fig 5g
		tES(+):Omp2a cb	tES(+/-):Omp2a cb	tES(-):Omp2a cb	Omp2a
		99762	78354.3	62890.4	29677.9
		96653.4	67212.9	44233.9	32653.9
		101953	69404.8	53718.7	43694.3

## Sheet: Figure 6
	Fig 6
		N/A

## Sheet: Supplementary Figure 11
	supplementary Fig. 11a
		tES(+)F116H a conotoxin	tES(+/-)F116H a conotoxin	tES(-)F116H a conotoxin	a conotoxin
		15528.2	12158.2	3.49378e+06	42259.6
		7561.3	17490.9	2.01269e+06	51995.1
		17488	22894.2	2.80309e+06	24219.8
	supplementary Fig. 11b
		tES(+)F116H a conotoxin	tES(+/-)F116H a conotoxin	tES(-)F116H a conotoxin	a conotoxin
		11698.3	15692.7	4.95074e+06	50607.6
		19211.9	22795.5	3.6827e+06	61805.5
		14026.2	19170.6	2.98118e+06	56448.6
	supplementary Fig. 11c
		tES(+)F116H a conotoxin	tES(+/-)F116H a conotoxin	tES(-)F116H a conotoxin	a conotoxin
		464080	1.12296e+06	6.76945e+06	69776.6
		193311	1.36272e+06	5.94154e+06	73216.4
		502078	953779	6.03893e+06	90797
	supplementary Fig. 11d
		tES(+)F116H a conotoxin	tES(+/-)F116H a conotoxin	tES(-)F116H a conotoxin	a conotoxin
		866335	1.54035e+06	12406500	138425
		1.03665e+06	2.15582e+06	12262800	196815
		965704	1.15528e+06	14316000	140883
	Fig. supplementary Fig. 11e
		tES(+)F116H a conotoxin	tES(+/-)F116H a conotoxin	tES(-)F116H a conotoxin	a conotoxin
		1.45765e+06	2.44126e+06	12265200	665550
		660680	1.30205e+06	10093500	295877
		1.56881e+06	1.69639e+06	10458900	191068
	Fig. supplementary Fig. 11f
		tES(+)F116H a conotoxin	tES(+/-)F116H a conotoxin	tES(-)F116H a conotoxin	a conotoxin
		1.75304e+06	2.52335e+06	10232500	565551
		1.47069e+06	2.06133e+06	10862400	659738
		1.82165e+06	3.4497e+06	9.5519e+06	414442

## Sheet: Supplementary Figure 12
	supplementary Fig. 12a
		tES(+)F116H l conotoxin	tES(+/-)F116H l conotoxin	tES(-)F116H l conltoxin	l conotoxin
		15586300	28674500	102196	1.01609e+06
		18551000	26946400	130592	1.09289e+06
		13912500	31186800	65258.2	1.34012e+06
	supplementary Fig. 12b
		tES(+)F116H l conotoxin	tES(+/-)F116H l conotoxin	tES(-)F116H l conltoxin	l conotoxin
		19633200	84065900	128015	9.71098e+06
		22358400	67849600	269905	-599673
		21713700	64914300	42051	5.3387e+06
	supplementary Fig. 12c
		tES(+)F116H l conotoxin	tES(+/-)F116H l conotoxin	tES(-)F116H l conltoxin	l conotoxin
		27020100	80970800	42122.2	1.98515e+06
		22834700	104645000	78246.3	2.70156e+06
		25629100	89207400	58932	1.65284e+06
	supplementary Fig. 12d
		tES(+)F116H l conotoxin	tES(+/-)F116H l conotoxin	tES(-)F116H l conltoxin	l conotoxin
		31311200	116923000	61066.6	3.11406e+06
		31547800	120393000	70576.2	4.7811e+06
		41281500	105116000	83828.8	2.53372e+06
	supplementary Fig. 12e
		tES(+)F116H l conotoxin	tES(+/-)F116H l conotoxin	tES(-)F116H l conltoxin	l conotoxin
		63330400	107337000	673129	5.0773e+06
		68674700	110785000	693585	6.82668e+06
		39245100	110786000	476572	4.91026e+06
	supplementary Fig. 12f
		tES(+)F116H l conotoxin	tES(+/-)F116H l conotoxin	tES(-)F116H l conltoxin	l conotoxin
		33129900	110114000	179924	6.52296e+06
		25487100	113661000	85293.4	8.99487e+06
		52082100	81916200	205588	6.7722e+06
